# Supplementary material for: Evaluating the Therapeutic Efficacy of an Anti-BAFF Receptor Antibody Using a Rheumatoid Arthritis Mouse Model
Source: Antibodies (Basel). 2025 Oct 20;14(4):90. doi: 10.3390/antib14040090 (PMC12551023; doi:10.3390/antib14040090)
Supplement: Supplementary file 1 [file antibodies-14-00090-s001.zip]

Archive with 1 entries (1 files):
- antibodies-3903532-supplementary.pdf
